# Supplementary material for: Essential Oils as Alternative Biocides for the Preservation of Waterlogged Archaeological Wood
Source: Microorganisms. 2020 Dec 16;8(12):2015. doi: 10.3390/microorganisms8122015 (PMC7765822; doi:10.3390/microorganisms8122015)
Supplement: Supplementary file 1 [file microorganisms-08-02015-s001.zip]

Archive with 10 entries (10 files):
- Figure S9.jpg
- Antonelli et al_revised supplementary material.docx
- Figure S1.jpg
- Figure S2.jpg
- Figure S3.jpg
- Figure S4.jpg
- Figure S5.jpg
- Figure S6.jpg
- Figure s7.jpg
- Figure S8.jpg
